# Supplementary material for: Benznidazole
Source: Acta Crystallogr Sect E Struct Rep Online. 2008 Feb 27;64(Pt 3):o634. doi: 10.1107/S1600536808005023 (PMC2960770; doi:10.1107/S1600536808005023)
Supplement: Supplementary file 1 [file e-64-0o634-sup1.cif]

##############################################################################
###                                                                        ###
###        Electronic paper (Acta Crystallographica Section E)             ###
###                                                                        ###
##############################################################################
#                                                                            #
# This CIF contains the data in a paper accepted for publication in Acta     #
# Crystallographica Section E. It conforms to the requirements of Notes      #
# for Authors for Section E, and has been peer reviewed under the auspices   #
# of the IUCr Commission on Journals.                                        #
#                                                                            #
# Full details of the Crystallographic Information File format               #
# are given in the paper "The Crystallographic Information File (CIF):       #
# a New Standard Archive File for Crystallography" by S. R. Hall, F. H.      #
# Allen and I. D. Brown [Acta Cryst. (1991), A47, 655-685].                  #
#                                                                            #
# The current version of the core CIF dictionary is obtainable from          #
# ftp://ftp.iucr.org/pub/cif_core.dic. The current version number is 2.1.    #
#                                                                            #
# Software is freely available for graphical display of the structure(s) in  #
# this CIF.  For information consult the CIF home page http://www.iucr.org/  #
# cif/home.html                                                              #
#                                                                            #
##############################################################################
                                             
data_I
_audit_creation_method     'WinGX routine CIF_UPDATE'
_chemical_name_systematic
;
<i>N</i>-benzyl-2-(2-nitroimidazol-1-yl)acetamide
;
_chemical_name_common
;
benznidazole
;
_chemical_formula_moiety     'C12 H12 N4 O3'
_chemical_formula_sum     'C12 H12 N4 O3'
_chemical_formula_iupac     'C12 H12 N4 O3'
_chemical_formula_weight     260.26
_symmetry_cell_setting     monoclinic
_symmetry_space_group_name_H-M     'P 21'
_symmetry_space_group_name_Hall     'P 2yb'
loop_
    _symmetry_equiv_pos_as_xyz
    'x, y, z'
    '-x, y+1/2, -z'
_cell_length_a     4.65560(10)
_cell_length_b     10.9113(2)
_cell_length_c     11.7681(3)
_cell_angle_alpha     90
_cell_angle_beta     90.6680(10)
_cell_angle_gamma     90
_cell_volume     597.76(2)
_cell_formula_units_Z     2
_cell_measurement_reflns_used     1992
_cell_measurement_theta_min     3.04
_cell_measurement_theta_max     28.26
_cell_measurement_temperature     100(2)
_exptl_crystal_description     prism
_exptl_crystal_colour     colourless
_exptl_crystal_size_max     0.34
_exptl_crystal_size_mid     0.16
_exptl_crystal_size_min     0.12
_exptl_crystal_density_diffrn     1.446
_exptl_crystal_density_method     'not measured'
_exptl_crystal_F_000     272
_exptl_absorpt_coefficient_mu     0.108
_exptl_absorpt_correction_type     multi-scan
_exptl_absorpt_process_details     '(SADABS; Bruker, 2001)'
_exptl_absorpt_correction_T_min     0.861
_exptl_absorpt_correction_T_max     0.987
_diffrn_ambient_temperature     100(2)
_diffrn_radiation_type     MoK\a
_diffrn_radiation_wavelength     0.7107
_diffrn_radiation_source     'fine-focus sealed tube'
_diffrn_radiation_monochromator     'graphite'
_diffrn_measurement_device_type     'Bruker APEXII CCD'
_diffrn_measurement_device     'four-circle diffractometer'
_diffrn_measurement_method     '\w and \f'
_diffrn_reflns_number     11597
_diffrn_reflns_av_R_equivalents     0.0122
_diffrn_reflns_theta_min     1.73
_diffrn_reflns_theta_max     26.4
_diffrn_reflns_theta_full     26.4
_diffrn_measured_fraction_theta_max     1
_diffrn_measured_fraction_theta_full     1
_diffrn_reflns_limit_h_min     -5
_diffrn_reflns_limit_h_max     5
_diffrn_reflns_limit_k_min     -13
_diffrn_reflns_limit_k_max     13
_diffrn_reflns_limit_l_min     -14
_diffrn_reflns_limit_l_max     14
_refine_special_details
;
 Refinement of F^2^ against ALL reflections.  The weighted R-factor wR and
 goodness of fit S are based on F^2^, conventional R-factors R are based
 on F, with F set to zero for negative F^2^. The threshold expression of
 F^2^ > 2sigma(F^2^) is used only for calculating R-factors(gt) etc. and is
 not relevant to the choice of reflections for refinement.  R-factors based
 on F^2^ are statistically about twice as large as those based on F, and R-
 factors based on ALL data will be even larger.
;
_reflns_number_total     1287
_reflns_number_gt     1216
_reflns_threshold_expression     I>2\s(I)
_refine_ls_structure_factor_coef     Fsqd
_refine_ls_matrix_type     full
_refine_ls_R_factor_all     0.0268
_refine_ls_R_factor_gt     0.0248
_refine_ls_wR_factor_gt     0.0649
_refine_ls_wR_factor_ref     0.0662
_refine_ls_goodness_of_fit_ref     1.083
_refine_ls_restrained_S_all     1.082
_refine_ls_number_reflns     1287
_refine_ls_number_parameters     176
_refine_ls_number_restraints     1
_refine_ls_hydrogen_treatment     mixed
_refine_ls_weighting_scheme     calc
_refine_ls_weighting_details
         'calc w=1/[\s^2^(Fo^2^)+(0.0385P)^2^+0.0782P] where P=(Fo^2^+2Fc^2^)/3'
_atom_sites_solution_hydrogens     geom
_atom_sites_solution_primary     direct
_atom_sites_solution_secondary     difmap
_refine_ls_shift/su_max     0.001
_refine_ls_shift/su_mean     0.001
_refine_diff_density_max     0.138
_refine_diff_density_min     -0.217
_refine_ls_extinction_method     none
_refine_ls_abs_structure_details     ?
_refine_ls_abs_structure_Flack     ?
loop_
    _atom_type_symbol
    _atom_type_description
    _atom_type_scat_dispersion_real
    _atom_type_scat_dispersion_imag
    _atom_type_scat_source
    C C 0.0033 0.0016 'International Tables Vol C Tables 4.2.6.8 and 6.1.1.4'
    H H 0 0 'International Tables Vol C Tables 4.2.6.8 and 6.1.1.4'
    N N 0.0061 0.0033 'International Tables Vol C Tables 4.2.6.8 and 6.1.1.4'
    O O 0.0106 0.006 'International Tables Vol C Tables 4.2.6.8 and 6.1.1.4'
_computing_data_collection     'APEX2 (Bruker, 2007)'
_computing_cell_refinement     'APEX2 (Bruker, 2007)'
_computing_data_reduction     'APEX2 (Bruker, 2007)'
_computing_structure_solution     'SIR97  (Altomare <i>et al.</i>,  1999)'
_computing_structure_refinement     'SHELXL97 (Sheldrick, 2008)'
_computing_molecular_graphics     'ORTEP-3 for Windows (Farrugia, 1997)'
_computing_publication_material     'WinGX (Farrugia, 1999)'
loop_
    _atom_site_type_symbol
    _atom_site_label
    _atom_site_fract_x
    _atom_site_fract_y
    _atom_site_fract_z
    _atom_site_U_iso_or_equiv
    _atom_site_adp_type
    _atom_site_calc_flag
    _atom_site_refinement_flags
    _atom_site_occupancy
    _atom_site_disorder_assembly
    _atom_site_disorder_group
    C C1 0.4003(3) 0.40584(12) 0.08674(11) 0.0161(3) Uani d . 1 . .
    C C2 0.2787(3) 0.42354(13) -0.02020(12) 0.0185(3) Uani d . 1 . .
    H H2 0.3368 0.4915 -0.0649 0.022 Uiso calc R 1 . .
    C C3 0.0725(3) 0.34290(15) -0.06277(12) 0.0228(3) Uani d . 1 . .
    H H3 -0.0096 0.3558 -0.1361 0.027 Uiso calc R 1 . .
    C C4 -0.0126(3) 0.24393(15) 0.00205(14) 0.0249(3) Uani d . 1 . .
    H H4 -0.1559 0.1896 -0.0263 0.03 Uiso calc R 1 . .
    C C5 0.1101(3) 0.22366(13) 0.10809(13) 0.0245(3) Uani d . 1 . .
    H H5 0.0536 0.1548 0.1518 0.029 Uiso calc R 1 . .
    C C6 0.3162(3) 0.30441(13) 0.15048(12) 0.0199(3) Uani d . 1 . .
    H H6 0.4003 0.2904 0.2233 0.024 Uiso calc R 1 . .
    C C7 0.6208(3) 0.49433(14) 0.13271(12) 0.0183(3) Uani d . 1 . .
    H H7A 0.7996 0.4494 0.1521 0.022 Uiso calc R 1 . .
    H H7B 0.6664 0.5558 0.0737 0.022 Uiso calc R 1 . .
    N N8 0.5145(3) 0.55688(11) 0.23428(10) 0.0162(3) Uani d . 1 . .
    H H8 0.338(4) 0.5619(16) 0.2452(14) 0.019(4) Uiso d . 1 . .
    C C9 0.6898(3) 0.62199(12) 0.30060(11) 0.0136(3) Uani d . 1 . .
    O O10 0.94844(19) 0.63427(9) 0.28473(8) 0.0174(2) Uani d . 1 . .
    C C11 0.5490(3) 0.67480(13) 0.40651(12) 0.0169(3) Uani d . 1 . .
    H H11A 0.3579 0.7085 0.3859 0.02 Uiso calc R 1 . .
    H H11B 0.5211 0.6087 0.4629 0.02 Uiso calc R 1 . .
    N N12 0.7269(2) 0.77163(10) 0.45668(9) 0.0155(2) Uani d . 1 . .
    C C13 0.7665(3) 0.89028(13) 0.42442(11) 0.0173(3) Uani d . 1 . .
    N N14 0.9577(3) 0.94933(12) 0.48657(10) 0.0212(3) Uani d . 1 . .
    C C15 1.0495(3) 0.86385(13) 0.56313(12) 0.0202(3) Uani d . 1 . .
    H H15 1.1901 0.8781 0.6208 0.024 Uiso calc R 1 . .
    C C16 0.9113(3) 0.75456(13) 0.54557(11) 0.0178(3) Uani d . 1 . .
    H H16 0.939 0.681 0.5875 0.021 Uiso calc R 1 . .
    N N17 0.6082(3) 0.94740(12) 0.33348(10) 0.0239(3) Uani d . 1 . .
    O O18 0.4426(2) 0.88404(11) 0.27695(9) 0.0306(3) Uani d . 1 . .
    O O19 0.6452(3) 1.05789(11) 0.31808(11) 0.0419(3) Uani d . 1 . .
loop_
    _atom_site_aniso_label
    _atom_site_aniso_U_11
    _atom_site_aniso_U_22
    _atom_site_aniso_U_33
    _atom_site_aniso_U_12
    _atom_site_aniso_U_13
    _atom_site_aniso_U_23
    C1 0.0137(6) 0.0156(7) 0.0191(6) 0.0026(6) 0.0028(5) -0.0051(5)
    C2 0.0202(7) 0.0166(7) 0.0187(7) 0.0025(6) 0.0021(5) -0.0016(5)
    C3 0.0208(7) 0.0276(8) 0.0199(7) 0.0040(7) -0.0040(6) -0.0089(6)
    C4 0.0191(7) 0.0216(8) 0.0340(8) -0.0045(6) 0.0008(6) -0.0137(6)
    C5 0.0251(8) 0.0152(8) 0.0333(8) -0.0025(6) 0.0055(6) -0.0029(6)
    C6 0.0212(7) 0.0192(8) 0.0193(7) -0.0006(6) 0.0004(5) -0.0023(6)
    C7 0.0161(7) 0.0196(7) 0.0193(7) -0.0006(6) 0.0030(5) -0.0047(6)
    N8 0.0106(6) 0.0182(6) 0.0198(6) -0.0003(5) 0.0016(4) -0.0057(5)
    C9 0.0153(7) 0.0096(6) 0.0159(6) 0.0013(5) 0.0000(5) 0.0008(5)
    O10 0.0134(5) 0.0189(5) 0.0198(4) -0.0008(4) 0.0010(4) -0.0031(4)
    C11 0.0160(6) 0.0155(7) 0.0194(7) -0.0036(6) 0.0012(5) -0.0059(5)
    N12 0.0168(6) 0.0139(6) 0.0159(5) -0.0011(5) 0.0020(4) -0.0024(5)
    C13 0.0221(7) 0.0133(7) 0.0164(6) 0.0005(6) -0.0001(5) -0.0013(5)
    N14 0.0281(7) 0.0169(6) 0.0187(6) -0.0036(6) -0.0021(5) -0.0029(5)
    C15 0.0236(8) 0.0176(7) 0.0194(7) 0.0005(6) -0.0037(6) -0.0044(5)
    C16 0.0210(7) 0.0153(7) 0.0171(6) 0.0029(6) -0.0014(5) -0.0014(5)
    N17 0.0325(8) 0.0211(7) 0.0179(6) 0.0008(6) -0.0037(5) 0.0002(5)
    O18 0.0347(6) 0.0323(7) 0.0244(5) -0.0023(5) -0.0114(5) -0.0012(5)
    O19 0.0699(10) 0.0196(6) 0.0358(6) -0.0031(6) -0.0180(6) 0.0077(5)
_geom_special_details
;
 All esds (except the esd in the dihedral angle between two l.s. planes)
 are estimated using the full covariance matrix.  The cell esds are taken
 into account individually in the estimation of esds in distances, angles
 and torsion angles; correlations between esds in cell parameters are only
 used when they are defined by crystal symmetry.  An approximate (isotropic)
 treatment of cell esds is used for estimating esds involving l.s. planes.
;
loop_
    _geom_bond_atom_site_label_1
    _geom_bond_atom_site_label_2
    _geom_bond_site_symmetry_2
    _geom_bond_distance
    _geom_bond_publ_flag
    O10 C9 . 1.2281(16) yes
    N17 O18 . 1.2260(17) yes
    N17 O19 . 1.2316(18) yes
    N17 C13 . 1.4348(18) yes
    N12 C16 . 1.3581(18) ?
    N12 C13 . 1.3622(19) ?
    N12 C11 . 1.4628(17) yes
    N8 C9 . 1.3286(17) yes
    N8 C7 . 1.4675(17) yes
    N8 H8 . 0.836(18) ?
    C9 C11 . 1.5278(18) yes
    C2 C1 . 1.3875(19) ?
    C2 C3 . 1.391(2) ?
    C2 H2 . 0.95 ?
    N14 C13 . 1.3144(19) ?
    N14 C15 . 1.3620(19) ?
    C15 C16 . 1.370(2) ?
    C15 H15 . 0.95 ?
    C4 C3 . 1.383(2) ?
    C4 C5 . 1.384(2) ?
    C4 H4 . 0.95 ?
    C5 C6 . 1.391(2) ?
    C5 H5 . 0.95 ?
    C3 H3 . 0.95 ?
    C7 C1 . 1.505(2) ?
    C7 H7A . 0.99 ?
    C7 H7B . 0.99 ?
    C1 C6 . 1.396(2) ?
    C11 H11A . 0.99 ?
    C11 H11B . 0.99 ?
    C16 H16 . 0.95 ?
    C6 H6 . 0.95 ?
loop_
    _geom_angle_atom_site_label_1
    _geom_angle_atom_site_label_2
    _geom_angle_atom_site_label_3
    _geom_angle_site_symmetry_1
    _geom_angle_site_symmetry_3
    _geom_angle
    _geom_angle_publ_flag
    O18 N17 O19 . . 124.07(13) ?
    O18 N17 C13 . . 118.30(12) ?
    O19 N17 C13 . . 117.62(13) ?
    C16 N12 C13 . . 104.99(12) ?
    C16 N12 C11 . . 124.17(12) ?
    C13 N12 C11 . . 130.67(12) ?
    C9 N8 C7 . . 121.09(12) yes
    C9 N8 H8 . . 118.2(12) ?
    C7 N8 H8 . . 119.9(11) ?
    O10 C9 N8 . . 124.46(12) ?
    O10 C9 C11 . . 120.91(12) ?
    N8 C9 C11 . . 114.48(11) ?
    C1 C2 C3 . . 120.75(13) ?
    C1 C2 H2 . . 119.6 ?
    C3 C2 H2 . . 119.6 ?
    C13 N14 C15 . . 103.74(12) ?
    N14 C15 C16 . . 110.69(12) ?
    N14 C15 H15 . . 124.7 ?
    C16 C15 H15 . . 124.7 ?
    C3 C4 C5 . . 120.29(14) ?
    C3 C4 H4 . . 119.9 ?
    C5 C4 H4 . . 119.9 ?
    C4 C5 C6 . . 119.86(14) ?
    C4 C5 H5 . . 120.1 ?
    C6 C5 H5 . . 120.1 ?
    C4 C3 C2 . . 119.74(13) ?
    C4 C3 H3 . . 120.1 ?
    C2 C3 H3 . . 120.1 ?
    N8 C7 C1 . . 110.86(11) yes
    N8 C7 H7A . . 109.5 ?
    C1 C7 H7A . . 109.5 ?
    N8 C7 H7B . . 109.5 ?
    C1 C7 H7B . . 109.5 ?
    H7A C7 H7B . . 108.1 ?
    C2 C1 C6 . . 118.93(13) ?
    C2 C1 C7 . . 120.41(13) ?
    C6 C1 C7 . . 120.65(12) ?
    N12 C11 C9 . . 110.81(11) yes
    N12 C11 H11A . . 109.5 ?
    C9 C11 H11A . . 109.5 ?
    N12 C11 H11B . . 109.5 ?
    C9 C11 H11B . . 109.5 ?
    H11A C11 H11B . . 108.1 ?
    N12 C16 C15 . . 106.76(13) ?
    N12 C16 H16 . . 126.6 ?
    C15 C16 H16 . . 126.6 ?
    C5 C6 C1 . . 120.41(13) ?
    C5 C6 H6 . . 119.8 ?
    C1 C6 H6 . . 119.8 ?
    N14 C13 N12 . . 113.81(12) ?
    N14 C13 N17 . . 122.74(13) ?
    N12 C13 N17 . . 123.42(12) yes
loop_
    _geom_torsion_atom_site_label_1
    _geom_torsion_atom_site_label_2
    _geom_torsion_atom_site_label_3
    _geom_torsion_atom_site_label_4
    _geom_torsion_site_symmetry_1
    _geom_torsion_site_symmetry_2
    _geom_torsion_site_symmetry_3
    _geom_torsion_site_symmetry_4
    _geom_torsion
    _geom_torsion_publ_flag
    C7 N8 C9 O10 . . . . -1.0(2) ?
    C7 N8 C9 C11 . . . . -176.53(13) ?
    C13 N14 C15 C16 . . . . 0.00(16) ?
    C3 C4 C5 C6 . . . . 1.1(2) ?
    C5 C4 C3 C2 . . . . -1.1(2) ?
    C1 C2 C3 C4 . . . . 0.0(2) ?
    C9 N8 C7 C1 . . . . 167.75(12) ?
    C3 C2 C1 C6 . . . . 1.1(2) ?
    C3 C2 C1 C7 . . . . -179.29(13) ?
    N8 C7 C1 C2 . . . . 116.20(14) ?
    N8 C7 C1 C6 . . . . -64.20(17) ?
    C16 N12 C11 C9 . . . . -97.72(15) ?
    C13 N12 C11 C9 . . . . 76.86(17) ?
    O10 C9 C11 N12 . . . . 20.40(18) ?
    N8 C9 C11 N12 . . . . -163.87(11) ?
    C13 N12 C16 C15 . . . . 0.70(14) ?
    C11 N12 C16 C15 . . . . 176.45(12) ?
    N14 C15 C16 N12 . . . . -0.46(16) ?
    C4 C5 C6 C1 . . . . 0.0(2) ?
    C2 C1 C6 C5 . . . . -1.1(2) ?
    C7 C1 C6 C5 . . . . 179.30(13) ?
    C15 N14 C13 N12 . . . . 0.48(16) ?
    C15 N14 C13 N17 . . . . 178.56(13) ?
    C16 N12 C13 N14 . . . . -0.77(16) ?
    C11 N12 C13 N14 . . . . -176.13(13) ?
    C16 N12 C13 N17 . . . . -178.83(13) ?
    C11 N12 C13 N17 . . . . 5.8(2) ?
    O18 N17 C13 N14 . . . . 177.06(14) ?
    O19 N17 C13 N14 . . . . -3.8(2) ?
    O18 N17 C13 N12 . . . . -5.0(2) ?
    O19 N17 C13 N12 . . . . 174.08(14) ?
loop_
    _geom_hbond_atom_site_label_D
    _geom_hbond_atom_site_label_H
    _geom_hbond_atom_site_label_A
    _geom_hbond_site_symmetry_A
    _geom_hbond_distance_DH
    _geom_hbond_distance_HA
    _geom_hbond_distance_DA
    _geom_hbond_angle_DHA
    _geom_hbond_publ_flag
    N8 H8 O10 1_455 0.835(19) 2.037(18) 2.837(2) 160.2(17) yes
data_global
_journal_date_recd_electronic     2008-02-06
_journal_date_accepted     2008-02-22
_journal_name_full     'Acta Crystallographica, Section E'
_journal_year     2008
_journal_volume     64
_journal_issue      3
_journal_page_first     o634
_journal_page_last     o634
_journal_paper_category     QO
_journal_coeditor_code     OM2213
_publ_contact_author_name     'Dacunha_Marinho, Bruno'
_publ_contact_author_address
;ED. CACTUS.
Santiago de Compostela University.
15782, A Coruna
Spain
;
_publ_contact_author_email     raiosxp@usc.es
_publ_section_title
;
Benznidazole
;
loop_
    _publ_author_name
    _publ_author_address
    'Soares-Sobrinho, Jos\'e Lamartine'
;
Programa de P\'os-gradua\,c\~ao em Ci\^encias Farmac\^euticas
Universidade Federal de Pernambuco, 50740-521 Recife,
Brazil
;
    'Cunha-Filho, Marc\'ilio S. S.'
;
Departamento de Farmacia y Tecnolog\'ia Farmac\'eutica, Facultad de Farmacia
Universidad de Santiago de Compostela, 15872,
Spain
;
    'Rolim Neto, Pedro Jos\'e'
;
Programa de P\'os-gradua\,c\~ao em Ci\^encias Farmac\^euticas
Universidade Federal de Pernambuco, 50740-521 Recife,
Brazil
;
    'Torres-Labandeira, Juan J.'
;
Departamento de Farmacia y Tecnolog\'ia Farmac\'eutica, Facultad de Farmacia
Universidad de Santiago de Compostela, 15872,
Spain
;
    'Dacunha-Marinho, Bruno'
;
Ed. CACTUS, Campus Sur, Unidade de Raios X
Universidad de Santiago de Compostela, 15782,
Spain
;
