# Supplementary material for: Benznidazole
Source: Acta Crystallogr Sect E Struct Rep Online. 2008 Feb 27;64(Pt 3):o634. doi: 10.1107/S1600536808005023 (PMC2960770; doi:10.1107/S1600536808005023)
Supplement: Supplementary file 2 [file e-64-0o634-Isup2.hkl]

#
# h,k,l, Fc-squared, Fo-squared, sigma(Fo-squared) and status flag
#
data_I
_shelx_title ' bzd_n in P 21'
_shelx_refln_list_code          4
_shelx_F_calc_maximum       91.00
_exptl_crystal_F_000       272.00
_reflns_d_resolution_high  0.7993
 
loop_
 _symmetry_equiv_pos_as_xyz
 'x, y, z'
 '-x, y+1/2, -z'
 
_cell_length_a     4.6556
_cell_length_b    10.9113
_cell_length_c    11.7681
_cell_angle_alpha  90.000
_cell_angle_beta   90.668
_cell_angle_gamma  90.000
 
_shelx_F_squared_multiplier     1.000
 
loop_
 _refln_index_h
 _refln_index_k
 _refln_index_l
 _refln_F_squared_calc
 _refln_F_squared_meas
 _refln_F_squared_sigma
 _refln_observed_status
   1   0   0       67.07       44.17      0.48 o
   2   0   0      775.97      761.86      5.08 o
   3   0   0      539.67      555.35      4.44 o
   4   0   0       14.33       11.57      0.94 o
   5   0   0       24.59       25.42      1.39 o
   1   1   0     3061.52     2854.28     14.89 o
   2   1   0       95.55       87.09      0.72 o
   3   1   0       82.96       92.64      1.00 o
   4   1   0      135.46      136.11      2.28 o
   5   1   0       38.61       37.50      1.65 o
   0   2   0      887.77      870.98      5.76 o
   1   2   0     1956.27     1858.15     11.32 o
   2   2   0       39.62       42.14      0.67 o
   3   2   0       12.33       12.48      0.60 o
   4   2   0       11.49       11.74      0.99 o
   5   2   0       76.46       74.02      2.66 o
   1   3   0        8.96        7.52      0.45 o
   2   3   0       25.21       30.91      0.93 o
   3   3   0      176.40      181.45      3.15 o
   4   3   0        2.13        0.37      0.67 o
   5   3   0       47.16       46.98      4.94 o
   0   4   0      347.81      359.43      2.78 o
   1   4   0       94.99       93.35      0.99 o
   2   4   0       98.70       91.84      1.60 o
   3   4   0        2.70        1.58      0.60 o
   4   4   0       31.31       29.40      1.30 o
   5   4   0       62.25       55.40      3.41 o
   1   5   0       23.23       25.04      1.05 o
   2   5   0        9.18       12.12      0.82 o
   3   5   0        8.44        9.44      0.94 o
   4   5   0       79.12       73.59      4.09 o
   5   5   0        6.94        7.63      1.53 o
   0   6   0      510.57      542.05      4.13 o
   1   6   0      116.48      116.71      1.31 o
   2   6   0       97.47      107.36      5.87 o
   3   6   0      221.23      228.19      6.13 o
   4   6   0       17.41       16.92      1.92 o
   5   6   0        3.73        2.91      1.50 o
   1   7   0      610.72      651.58      4.79 o
   2   7   0      243.07      240.75      2.40 o
   3   7   0       95.77       94.80      2.44 o
   4   7   0       77.08       84.57      2.79 o
   5   7   0       25.90       24.87      3.67 o
   0   8   0       86.13      100.67      1.54 o
   1   8   0      464.21      475.64      3.82 o
   2   8   0       56.99       55.72      1.19 o
   3   8   0       14.97       14.10      1.81 o
   4   8   0       27.03       27.33      1.95 o
   1   9   0       42.37       43.52      1.74 o
   2   9   0       76.91       76.59      1.61 o
   3   9   0      118.75      120.70      3.29 o
   4   9   0       64.97       71.09      4.71 o
   0  10   0      130.36      130.79      2.66 o
   1  10   0      230.13      220.95      3.08 o
   2  10   0      169.97      169.38      3.08 o
   3  10   0       37.41       35.55      2.98 o
   1  11   0        3.76        3.64      0.90 o
   2  11   0       35.93       33.98      3.08 o
   3  11   0       50.31       45.17      2.38 o
   0  12   0       38.70       36.77      1.78 o
   1  12   0       18.56       18.22      1.41 o
   2  12   0        1.84        0.87      1.09 o
   1  13   0        1.61        2.95      1.17 o
  -5   0   1        9.97        9.55      1.34 o
  -4   0   1      170.99      163.94      3.15 o
  -3   0   1        0.85        2.49      0.48 o
  -2   0   1       19.75       21.08      0.48 o
  -1   0   1      846.55      794.46      4.33 o
   0   0   1      399.04      365.97      2.46 o
   1   0   1      632.16      535.26      3.60 o
   2   0   1      117.98      111.11      1.22 o
   3   0   1       30.05       27.87      0.82 o
   4   0   1        0.02        0.48      0.67 o
   5   0   1       37.06       35.96      1.73 o
  -5   1   1       61.01       56.61      1.90 o
  -4   1   1       78.05       72.02      1.50 o
  -3   1   1       12.06       13.76      0.52 o
  -2   1   1      113.60      125.99      1.03 o
  -1   1   1      288.18      247.80      1.50 o
   0   1   1      568.63      544.64      2.28 o
   1   1   1       54.21       48.09      0.45 o
   2   1   1      202.28      200.75      1.34 o
   3   1   1       47.01       47.81      0.76 o
   4   1   1       55.02       53.05      1.48 o
   5   1   1       18.97       18.20      1.34 o
  -5   2   1        0.38        0.47      1.13 o
  -4   2   1       10.39       11.03      0.85 o
  -3   2   1      268.54      290.62      4.16 o
  -2   2   1      303.35      309.76      2.29 o
  -1   2   1     2261.12     2254.08     12.00 o
   0   2   1       59.47       60.65      0.83 o
   1   2   1     1180.09     1161.62      6.00 o
   2   2   1      903.86      912.75      9.31 o
   3   2   1       53.46       55.24      1.08 o
   4   2   1       27.27       28.88      2.38 o
   5   2   1       79.43       83.50      6.18 o
  -5   3   1       20.58       19.87      2.03 o
  -4   3   1       48.80       47.91      2.69 o
  -3   3   1       29.10       30.18      1.64 o
  -2   3   1       40.15       39.83      1.36 o
  -1   3   1      112.32      116.16      1.68 o
   0   3   1     1593.43     1596.35      6.72 o
   1   3   1      602.50      611.52      3.70 o
   2   3   1      382.00      393.52      3.96 o
   3   3   1      731.13      779.30      5.91 o
   4   3   1       10.44       10.08      2.01 o
   5   3   1       81.09       79.15      2.83 o
  -5   4   1       54.56       52.23      1.96 o
  -4   4   1      192.80      198.45      3.13 o
  -3   4   1        7.09       10.02      1.85 o
  -2   4   1      678.83      687.33      7.38 o
  -1   4   1       85.80       84.01      1.19 o
   0   4   1      110.09      109.64      0.79 o
   1   4   1       20.66       22.47      0.85 o
   2   4   1      331.68      339.25      2.96 o
   3   4   1       10.50       11.30      0.72 o
   4   4   1       70.41       72.43      1.91 o
   5   4   1        4.21        1.96      2.18 o
  -5   5   1       17.43       17.27      1.36 o
  -4   5   1       26.87       28.57      2.57 o
  -3   5   1      174.92      172.14      2.76 o
  -2   5   1      143.37      143.78      2.14 o
  -1   5   1      252.76      243.36      2.10 o
   0   5   1      244.56      273.32      1.63 o
   1   5   1      619.58      648.13      4.16 o
   2   5   1      103.13      109.26      1.44 o
   3   5   1       36.18       39.95      1.79 o
   4   5   1      140.07      130.19      2.56 o
   5   5   1       31.55       29.66      1.65 o
  -5   6   1       19.99       15.64      1.91 o
  -4   6   1        7.11        6.42      1.27 o
  -3   6   1      151.76      156.18      3.00 o
  -2   6   1      104.43      109.45      1.95 o
  -1   6   1      181.19      179.96      1.93 o
   0   6   1       81.75       84.61      0.83 o
   1   6   1        9.91       14.23      1.09 o
   2   6   1       45.24       48.31      1.03 o
   3   6   1      128.74      121.48      2.13 o
   4   6   1       26.95       30.21      2.57 o
   5   6   1        6.37        3.87      1.17 o
  -4   7   1      105.36      105.99      4.53 o
  -3   7   1      180.05      171.84      3.27 o
  -2   7   1      241.24      241.80      4.66 o
  -1   7   1       36.78       36.91      0.93 o
   0   7   1      178.59      187.45      1.43 o
   1   7   1      178.28      181.68      1.76 o
   2   7   1       48.72       53.97      2.36 o
   3   7   1      239.25      247.09      4.01 o
   4   7   1       60.55       60.95      3.21 o
  -4   8   1      134.94      137.34      3.63 o
  -3   8   1       78.14       80.80      2.38 o
  -2   8   1       40.32       43.27      1.05 o
  -1   8   1       43.33       45.07      1.91 o
   0   8   1       36.25       41.36      0.69 o
   1   8   1       18.53       17.98      0.74 o
   2   8   1      267.18      262.13      2.60 o
   3   8   1       13.79       13.60      1.31 o
   4   8   1       37.58       41.56      5.80 o
  -4   9   1       54.52       66.62      3.18 o
  -3   9   1       92.62       89.98      2.62 o
  -2   9   1       15.68       16.80      0.89 o
  -1   9   1      115.91      111.55      1.79 o
   0   9   1       76.32       74.35      1.14 o
   1   9   1       82.23       76.61      1.61 o
   2   9   1       73.55       79.43      3.59 o
   3   9   1      231.44      250.73      4.80 o
   4   9   1       53.27       50.77      2.87 o
  -3  10   1       97.44       95.44      3.07 o
  -2  10   1        8.17        8.89      1.04 o
  -1  10   1       18.73       16.71      1.07 o
   0  10   1      334.45      324.82      3.30 o
   1  10   1       59.31       60.95      1.65 o
   2  10   1       43.06       42.23      1.91 o
   3  10   1        2.87        5.07      1.82 o
  -3  11   1       43.37       46.63      2.44 o
  -2  11   1        1.72        0.63      0.88 o
  -1  11   1      183.96      172.35      3.04 o
   0  11   1       15.97       16.42      0.86 o
   1  11   1        8.60        9.00      1.32 o
   2  11   1       35.48       37.05      1.67 o
   3  11   1       20.41       19.73      1.37 o
  -2  12   1       10.36       15.97      3.95 o
  -1  12   1       27.48       26.81      1.46 o
   0  12   1      153.83      148.09      2.14 o
   1  12   1        1.11        1.19      0.89 o
   2  12   1       32.67       32.95      1.89 o
  -1  13   1        1.99        1.58      1.18 o
   0  13   1       18.92       20.65      1.51 o
   1  13   1       17.95       20.68      1.46 o
  -5   0   2       24.99       21.52      1.58 o
  -4   0   2       55.32       55.95      1.81 o
  -3   0   2       93.86      102.90      1.43 o
  -2   0   2      333.27      343.46      2.40 o
  -1   0   2     8280.75     7716.31     42.04 o
   0   0   2      338.66      299.93      1.93 o
   1   0   2      257.96      235.07      1.83 o
   2   0   2       17.81       17.29      0.58 o
   3   0   2       12.96       15.89      0.67 o
   4   0   2        6.54        6.60      0.84 o
   5   0   2        3.46        3.91      1.09 o
  -5   1   2       13.85       11.94      1.15 o
  -4   1   2      111.63      106.76      2.00 o
  -3   1   2        5.10        5.63      0.32 o
  -2   1   2      134.39      128.22      0.89 o
  -1   1   2     4185.86     4020.69     17.19 o
   0   1   2     2210.74     2105.09      8.76 o
   1   1   2      286.94      251.14      1.38 o
   2   1   2       90.21       90.67      0.85 o
   3   1   2       55.07       53.84      0.84 o
   4   1   2       17.85       17.65      0.80 o
   5   1   2      218.58      221.70      4.68 o
  -5   2   2       42.67       38.17      2.01 o
  -4   2   2       23.70       23.91      0.93 o
  -3   2   2       67.96       65.03      0.90 o
  -2   2   2       65.41       59.31      0.95 o
  -1   2   2      829.51      815.13      4.17 o
   0   2   2     3337.50     3341.45     13.15 o
   1   2   2      750.78      738.94      3.41 o
   2   2   2       75.26       78.20      0.85 o
   3   2   2      315.46      325.42      3.37 o
   4   2   2       69.29       70.47      2.12 o
   5   2   2       15.89       14.68      1.99 o
  -5   3   2       40.23       36.59      2.00 o
  -4   3   2        6.78        6.40      0.71 o
  -3   3   2       23.10       24.71      0.65 o
  -2   3   2      425.32      430.10      3.61 o
  -1   3   2      367.53      387.09      2.43 o
   0   3   2     1218.40     1229.27      5.91 o
   1   3   2       83.44       75.50      1.51 o
   2   3   2      353.69      369.22      4.32 o
   3   3   2        3.60        5.45      1.43 o
   4   3   2       89.22       89.89      2.86 o
   5   3   2       41.85       41.95      2.64 o
  -5   4   2       18.21       19.65      1.67 o
  -4   4   2        7.18        8.73      1.06 o
  -3   4   2      133.51      137.39      2.59 o
  -2   4   2      230.37      239.29      2.87 o
  -1   4   2      125.36      129.56      1.21 o
   0   4   2     1198.14     1252.26      7.99 o
   1   4   2      414.79      457.93      2.46 o
   2   4   2       25.30       23.53      0.74 o
   3   4   2      207.12      219.48      2.30 o
   4   4   2      130.31      125.25      2.50 o
   5   4   2       34.55       36.49      5.40 o
  -5   5   2        0.16        0.00      0.90 o
  -4   5   2      256.77      269.73      4.65 o
  -3   5   2      137.06      139.62      2.50 o
  -2   5   2      177.32      179.32      3.51 o
  -1   5   2      217.20      237.80      1.89 o
   0   5   2        7.28        9.65      0.31 o
   1   5   2      727.58      799.85     12.04 o
   2   5   2       53.21       56.26      0.91 o
   3   5   2       46.42       41.82      4.07 o
   4   5   2      111.23      121.91      2.80 o
   5   5   2       47.63       41.57      1.95 o
  -5   6   2        8.59        8.19      1.71 o
  -4   6   2       67.50       68.12      2.47 o
  -3   6   2      141.46      140.99      2.86 o
  -2   6   2      126.69      131.44      2.16 o
  -1   6   2      648.11      670.36      5.41 o
   0   6   2       91.41      103.18      0.93 o
   1   6   2      244.49      241.31      3.10 o
   2   6   2      102.91      110.35      2.97 o
   3   6   2       52.28       53.07      1.89 o
   4   6   2       13.27       11.75      1.10 o
   5   6   2       13.72       13.58      2.41 o
  -4   7   2       70.37       66.71      2.58 o
  -3   7   2      147.88      151.52      3.26 o
  -2   7   2        0.15        0.58      0.75 o
  -1   7   2        9.03        8.62      0.53 o
   0   7   2      269.12      285.94      1.98 o
   1   7   2       31.93       37.61      1.28 o
   2   7   2       75.60       78.90      1.96 o
   3   7   2        2.10        1.47      0.63 o
   4   7   2       26.42       25.56      1.40 o
  -4   8   2       13.95       12.02      1.61 o
  -3   8   2       88.81       93.10      4.14 o
  -2   8   2      416.18      408.37      8.22 o
  -1   8   2       34.23       33.63      2.14 o
   0   8   2       18.36       19.12      0.56 o
   1   8   2      171.22      171.93      1.67 o
   2   8   2      151.23      156.57      2.30 o
   3   8   2       27.57       27.43      3.09 o
   4   8   2       12.40       13.23      1.20 o
  -4   9   2       32.98       33.23      2.66 o
  -3   9   2        0.29        0.28      1.04 o
  -2   9   2       80.88       77.31      1.58 o
  -1   9   2      168.96      164.98      2.36 o
   0   9   2       17.71       21.43      0.71 o
   1   9   2       36.77       36.16      1.03 o
   2   9   2      115.53      111.76      2.12 o
   3   9   2       11.14       11.66      1.11 o
   4   9   2        2.38        0.41      1.40 o
  -3  10   2       54.61       58.17      2.55 o
  -2  10   2       13.27       13.26      1.39 o
  -1  10   2      118.65      115.96      2.99 o
   0  10   2       10.20        9.86      1.15 o
   1  10   2      161.67      166.62      3.55 o
   2  10   2       65.49       64.92      2.95 o
   3  10   2       39.97       30.90      1.58 o
  -3  11   2       20.83       18.04      1.82 o
  -2  11   2       20.22       17.97      2.29 o
  -1  11   2       69.93       73.37      3.18 o
   0  11   2      152.39      144.91      2.35 o
   1  11   2       42.53       42.50      1.73 o
   2  11   2       16.32       17.73      1.35 o
   3  11   2       15.06       15.69      1.34 o
  -2  12   2        2.18        2.01      1.68 o
  -1  12   2      100.11      103.89      4.20 o
   0  12   2      245.18      250.04      2.92 o
   1  12   2       29.71       29.17      1.51 o
   2  12   2       41.35       39.87      1.99 o
  -1  13   2       93.32       89.28      2.82 o
   0  13   2       18.19       17.56      1.02 o
   1  13   2        9.49        8.13      1.18 o
  -5   0   3       11.90       10.37      2.62 o
  -4   0   3       32.28       28.54      1.15 o
  -3   0   3      161.28      167.53      1.91 o
  -2   0   3       93.75       96.64      1.02 o
  -1   0   3      677.07      607.26      3.62 o
   0   0   3      169.96      148.75      1.19 o
   1   0   3       19.73       19.94      0.58 o
   2   0   3       40.06       41.40      0.93 o
   3   0   3        0.47        0.38      0.49 o
   4   0   3       23.30       24.69      1.10 o
   5   0   3      115.40      119.95      3.08 o
  -5   1   3      111.91      108.23      2.50 o
  -4   1   3       53.86       53.22      1.90 o
  -3   1   3        2.83        2.64      0.32 o
  -2   1   3      576.55      554.96      2.86 o
  -1   1   3     1620.97     1576.28      7.92 o
   0   1   3      338.72      325.26      1.58 o
   1   1   3       41.79       44.08      0.71 o
   2   1   3      441.38      446.64      2.84 o
   3   1   3       11.55       11.87      0.76 o
   4   1   3      178.59      176.81      3.17 o
   5   1   3       12.04       12.32      0.97 o
  -5   2   3       50.92       47.73      2.22 o
  -4   2   3      178.13      171.73      2.01 o
  -3   2   3      239.38      238.02      1.91 o
  -2   2   3      869.35      876.40      6.75 o
  -1   2   3     1849.98     1797.32      8.42 o
   0   2   3      536.60      521.93      2.35 o
   1   2   3      200.46      196.60      1.28 o
   2   2   3      266.91      284.75      1.85 o
   3   2   3       88.16       95.87      1.19 o
   4   2   3       60.86       66.47      1.44 o
   5   2   3      178.16      190.93      4.45 o
  -5   3   3        0.84        0.28      1.12 o
  -4   3   3       40.47       42.16      1.13 o
  -3   3   3       52.74       47.57      0.81 o
  -2   3   3      222.65      224.19      2.05 o
  -1   3   3     1733.92     1770.98      9.03 o
   0   3   3      270.44      269.81      1.44 o
   1   3   3     1684.42     1729.04     14.75 o
   2   3   3     1017.03     1100.25      6.07 o
   3   3   3       76.00       72.19      1.27 o
   4   3   3      139.69      144.83      2.70 o
   5   3   3       10.65       12.08      5.02 o
  -5   4   3      114.89      112.47      8.24 o
  -4   4   3       57.35       57.08      4.60 o
  -3   4   3       20.97       20.82      0.69 o
  -2   4   3      241.75      251.99      2.19 o
  -1   4   3      198.61      198.15      1.49 o
   0   4   3      661.47      706.13      5.64 o
   1   4   3      194.16      212.13      1.38 o
   2   4   3      207.84      222.18      2.42 o
   3   4   3       63.35       60.58      2.21 o
   4   4   3       35.64       36.01      4.62 o
   5   4   3        2.92        1.25      1.09 o
  -5   5   3        6.19        5.37      1.11 o
  -4   5   3       91.34       92.36      1.78 o
  -3   5   3       57.89       58.09      1.60 o
  -2   5   3      311.38      323.27      3.38 o
  -1   5   3       10.98       14.82      1.03 o
   0   5   3        2.76        2.31      0.61 o
   1   5   3      200.31      210.73      1.54 o
   2   5   3       26.73       28.52      0.76 o
   3   5   3      382.66      378.74      4.46 o
   4   5   3      163.21      159.03      2.98 o
   5   5   3       61.06       59.03      5.64 o
  -5   6   3       32.43       31.11      2.32 o
  -4   6   3        6.23        5.71      1.24 o
  -3   6   3      498.04      488.44      9.44 o
  -2   6   3       25.22       26.01      1.05 o
  -1   6   3       68.16       69.16      1.09 o
   0   6   3       91.28       96.91      1.45 o
   1   6   3      115.51      110.86      1.14 o
   2   6   3        5.72        6.84      0.55 o
   3   6   3       61.17       52.12      1.41 o
   4   6   3       17.97       18.16      1.29 o
   5   6   3       39.70       42.04      3.58 o
  -4   7   3      123.12      122.19     10.83 o
  -3   7   3       51.53       52.71      1.98 o
  -2   7   3      148.55      147.32      1.97 o
  -1   7   3        0.62        0.87      0.46 o
   0   7   3      221.96      234.68      1.79 o
   1   7   3      100.40       97.53      1.12 o
   2   7   3      138.32      138.26      1.85 o
   3   7   3       26.50       27.45      1.42 o
   4   7   3       15.86       13.48      1.26 o
  -4   8   3      111.75      118.76      4.20 o
  -3   8   3       60.55       61.64      2.20 o
  -2   8   3      129.44      128.86      3.72 o
  -1   8   3       33.73       36.88      1.05 o
   0   8   3        3.03        3.15      0.44 o
   1   8   3      150.86      146.90      2.63 o
   2   8   3        3.21        4.61      1.19 o
   3   8   3       70.31       69.90      2.57 o
   4   8   3       19.10       19.74      2.19 o
  -4   9   3        0.44        0.89      1.51 o
  -3   9   3        9.76        8.34      1.42 o
  -2   9   3       60.53       62.00      2.69 o
  -1   9   3       39.36       41.24      1.37 o
   0   9   3       51.53       51.60      1.11 o
   1   9   3      220.45      220.38      2.39 o
   2   9   3      304.45      289.24      3.75 o
   3   9   3        5.78        5.72      1.03 o
   4   9   3       22.76       23.42      1.60 o
  -3  10   3      100.02      103.15      6.96 o
  -2  10   3       18.11       16.82      1.24 o
  -1  10   3      152.32      145.13      2.49 o
   0  10   3      100.50      102.74      1.71 o
   1  10   3       81.30       80.41      1.97 o
   2  10   3        5.01        5.80      0.92 o
   3  10   3       45.93       50.57      1.92 o
  -3  11   3        4.91        5.16      1.50 o
  -2  11   3        1.71        2.07      0.97 o
  -1  11   3       37.30       38.86      1.59 o
   0  11   3      143.48      143.36      2.88 o
   1  11   3       10.89        9.96      0.99 o
   2  11   3       37.34       41.50      1.78 o
   3  11   3       35.25       34.00      1.73 o
  -2  12   3       16.72       17.61      1.57 o
  -1  12   3       77.43       81.17      3.49 o
   0  12   3        1.36        0.64      0.71 o
   1  12   3       45.36       47.07      3.55 o
   2  12   3        3.67        0.90      1.27 o
  -1  13   3       33.23       35.76      2.03 o
   0  13   3       30.04       30.42      2.23 o
   1  13   3       18.20       16.44      1.40 o
  -5   0   4        0.19        1.01      2.03 o
  -4   0   4        2.97        2.41      0.64 o
  -3   0   4       11.77       12.16      0.63 o
  -2   0   4      293.98      283.94      2.09 o
  -1   0   4       49.38       59.23      0.80 o
   0   0   4      278.21      277.31      2.09 o
   1   0   4      609.84      595.86      4.45 o
   2   0   4      183.29      208.11      2.53 o
   3   0   4       39.94       43.81      1.25 o
   4   0   4      902.23      906.04      9.25 o
   5   0   4      109.48      116.34      3.40 o
  -5   1   4       11.62       11.98      1.07 o
  -4   1   4        3.49        3.37      0.72 o
  -3   1   4       23.57       24.73      0.91 o
  -2   1   4      434.27      430.72      2.61 o
  -1   1   4      565.47      540.80      2.76 o
   0   1   4      646.55      602.41      3.04 o
   1   1   4      898.81      913.68      9.33 o
   2   1   4       48.40       51.37      0.88 o
   3   1   4      167.45      159.79      1.61 o
   4   1   4      133.46      138.05      1.98 o
   5   1   4       28.93       28.25      1.42 o
  -5   2   4       65.87       66.32      2.58 o
  -4   2   4       48.12       47.79      1.09 o
  -3   2   4        3.31        2.94      0.45 o
  -2   2   4      229.60      215.30      2.14 o
  -1   2   4      341.80      354.08      1.89 o
   0   2   4       21.72       23.61      0.39 o
   1   2   4      416.42      431.69      2.37 o
   2   2   4      104.63      108.76      1.05 o
   3   2   4      159.78      161.47      2.00 o
   4   2   4       12.01       12.50      2.02 o
   5   2   4       79.65       77.73      3.41 o
  -5   3   4        1.25        1.21      1.22 o
  -4   3   4      132.80      140.02      1.86 o
  -3   3   4       65.66       64.03      1.09 o
  -2   3   4      314.99      306.27      2.32 o
  -1   3   4       46.42       52.98      0.63 o
   0   3   4       51.90       48.54      1.01 o
   1   3   4      190.40      192.03      1.44 o
   2   3   4      153.48      168.99      2.63 o
   3   3   4       21.19       21.23      0.69 o
   4   3   4       51.05       51.41      1.65 o
   5   3   4       19.09       18.70      1.90 o
  -5   4   4        1.20        0.00      1.13 o
  -4   4   4      195.68      202.14      3.46 o
  -3   4   4      270.53      260.95      2.09 o
  -2   4   4       84.59       89.44      1.05 o
  -1   4   4      636.09      675.49      3.78 o
   0   4   4       57.75       56.75      0.66 o
   1   4   4      127.72      131.18      1.07 o
   2   4   4       25.76       28.71      0.66 o
   3   4   4       55.21       57.98      2.13 o
   4   4   4       10.94       10.91      1.11 o
   5   4   4        8.17        7.75      1.32 o
  -5   5   4       58.12       58.77      2.61 o
  -4   5   4       69.34       72.13      2.25 o
  -3   5   4      272.40      266.12      4.69 o
  -2   5   4       95.89      100.43      1.94 o
  -1   5   4       91.24       92.74      2.97 o
   0   5   4      541.23      590.98      3.28 o
   1   5   4      208.01      224.01      1.63 o
   2   5   4        5.55        7.96      0.43 o
   3   5   4       99.87       95.74      1.83 o
   4   5   4        8.95        4.46      1.21 o
   5   5   4        2.88        2.48      1.23 o
  -5   6   4       11.94       12.80      3.40 o
  -4   6   4       39.86       39.21      2.02 o
  -3   6   4        8.76        6.87      1.01 o
  -2   6   4       38.97       39.42      1.07 o
  -1   6   4       70.73       69.77      1.59 o
   0   6   4      329.98      348.83      2.35 o
   1   6   4      683.28      692.44      4.47 o
   2   6   4        7.70        8.89      0.61 o
   3   6   4      138.90      143.98      3.19 o
   4   6   4       24.76       23.68      1.58 o
  -4   7   4       32.44       29.14      3.36 o
  -3   7   4       21.19       20.23      2.44 o
  -2   7   4       99.97      103.56      1.79 o
  -1   7   4        4.50        3.97      1.04 o
   0   7   4       45.28       44.26      1.29 o
   1   7   4       52.76       54.90      0.90 o
   2   7   4      236.29      229.91      2.94 o
   3   7   4       30.29       25.59      1.14 o
   4   7   4       43.42       41.52      4.84 o
  -4   8   4       20.88       22.24      1.91 o
  -3   8   4        2.70        4.50      1.14 o
  -2   8   4       77.73       75.81      1.56 o
  -1   8   4       83.88       77.45      1.45 o
   0   8   4       44.54       45.47      0.83 o
   1   8   4       64.94       64.90      1.11 o
   2   8   4      118.85      127.29      4.88 o
   3   8   4       30.77       27.38      2.84 o
   4   8   4       14.54       15.64      2.57 o
  -4   9   4        6.00        2.34      1.67 o
  -3   9   4       32.98       32.59      2.03 o
  -2   9   4       95.59       98.54      2.34 o
  -1   9   4      112.93      111.33      2.13 o
   0   9   4      370.24      365.96      5.62 o
   1   9   4       46.56       43.03      1.07 o
   2   9   4      105.52       99.28      2.13 o
   3   9   4       18.54       17.44      1.34 o
   4   9   4       17.84       21.81      1.66 o
  -3  10   4       30.91       31.35      2.16 o
  -2  10   4       41.13       38.97      1.69 o
  -1  10   4       65.07       63.26      2.83 o
   0  10   4      163.74      163.07      2.23 o
   1  10   4      178.92      180.28      3.15 o
   2  10   4       13.63       11.34      1.08 o
   3  10   4       96.69       94.32      2.54 o
  -3  11   4       14.45       19.18      1.95 o
  -2  11   4       61.88       62.54      2.13 o
  -1  11   4      119.07      114.51      2.55 o
   0  11   4        2.78        3.95      0.75 o
   1  11   4       12.83       13.25      1.07 o
   2  11   4        0.79        0.95      0.96 o
   3  11   4        2.75        4.89      1.18 o
  -2  12   4      184.32      191.30      6.54 o
  -1  12   4       35.88       38.16      2.06 o
   0  12   4       15.51       16.09      1.39 o
   1  12   4       14.24       15.01      1.30 o
   2  12   4       43.30       49.53      2.02 o
   0  13   4       27.61       28.09      2.55 o
  -5   0   5       72.81       73.32      2.80 o
  -4   0   5        1.95        1.76      0.72 o
  -3   0   5        0.43        0.52      0.45 o
  -2   0   5      390.95      380.53      3.11 o
  -1   0   5       96.14       95.59      1.24 o
   0   0   5     1000.90      981.85      6.69 o
   1   0   5       90.88       99.93      1.40 o
   2   0   5       66.03       64.06      1.30 o
   3   0   5      458.90      465.00      4.94 o
   4   0   5      579.69      582.20      7.26 o
   5   0   5       82.42       77.99      3.50 o
  -5   1   5       13.73       14.41      0.93 o
  -4   1   5       29.45       33.57      1.08 o
  -3   1   5       61.14       61.83      0.84 o
  -2   1   5      426.12      427.43      3.22 o
  -1   1   5      316.09      318.52      1.80 o
   0   1   5      660.85      633.56      6.49 o
   1   1   5       14.64       14.19      0.47 o
   2   1   5      200.95      190.51      4.16 o
   3   1   5      150.58      144.19      4.39 o
   4   1   5      271.04      270.46      3.26 o
   5   1   5       19.09       16.79      1.42 o
  -5   2   5      124.00      123.84      2.68 o
  -4   2   5       36.08       37.67      1.05 o
  -3   2   5      330.39      327.67      8.54 o
  -2   2   5     1042.65     1064.59     14.87 o
  -1   2   5      464.76      467.24      2.51 o
   0   2   5      301.01      298.43      2.66 o
   1   2   5      680.66      734.12      4.15 o
   2   2   5      121.03      121.97      1.23 o
   3   2   5       97.20       93.32      1.21 o
   4   2   5      138.36      143.34      2.04 o
   5   2   5       37.40       37.14      1.78 o
  -5   3   5       15.64       16.69      2.16 o
  -4   3   5       56.28       54.41      1.25 o
  -3   3   5      138.87      139.69      1.64 o
  -2   3   5      100.17      103.11      1.46 o
  -1   3   5       48.07       47.99      0.69 o
   0   3   5      264.39      266.75      1.76 o
   1   3   5      432.09      427.56      2.57 o
   2   3   5      127.97      136.00      1.35 o
   3   3   5        7.42        7.55      0.58 o
   4   3   5       41.45       39.88      1.63 o
   5   3   5       28.70       28.83      2.25 o
  -5   4   5       12.55       11.00      1.31 o
  -4   4   5       55.50       55.47      1.74 o
  -3   4   5      218.57      221.27      2.26 o
  -2   4   5      575.11      603.10      5.77 o
  -1   4   5       14.90       15.49      0.47 o
   0   4   5       58.17       45.54      0.73 o
   1   4   5      149.73      176.05      1.38 o
   2   4   5       27.50       29.90      0.67 o
   3   4   5        9.51        9.28      0.69 o
   4   4   5       18.25       17.05      1.18 o
   5   4   5        5.06        3.45      1.72 o
  -5   5   5       40.69       44.21      2.54 o
  -4   5   5      172.71      170.06      2.50 o
  -3   5   5      201.09      196.76      2.30 o
  -2   5   5       32.27       36.25      1.58 o
  -1   5   5       48.36       56.05      0.78 o
   0   5   5      102.00      109.67      1.08 o
   1   5   5       69.94       70.05      0.92 o
   2   5   5        8.66        7.04      0.50 o
   3   5   5       38.89       42.54      1.81 o
   4   5   5        1.50        1.96      0.90 o
   5   5   5       24.75       28.08      3.68 o
  -4   6   5      161.68      155.40      2.91 o
  -3   6   5      167.14      162.57      2.51 o
  -2   6   5        0.50        0.45      0.40 o
  -1   6   5      200.16      185.07      1.61 o
   0   6   5      118.47      119.30      1.17 o
   1   6   5       79.29       76.03      0.96 o
   2   6   5       90.47       87.33      1.24 o
   3   6   5      127.37      112.70      2.17 o
   4   6   5       19.19       18.66      1.27 o
  -4   7   5       35.97       37.40      2.17 o
  -3   7   5       35.77       34.05      1.29 o
  -2   7   5        9.45        9.48      0.74 o
  -1   7   5      108.15      110.84      2.15 o
   0   7   5       24.15       26.46      0.64 o
   1   7   5      235.23      234.59      3.18 o
   2   7   5      236.08      222.89      2.44 o
   3   7   5       89.99       79.60      1.85 o
   4   7   5       68.53       65.69      3.05 o
  -4   8   5        2.27        0.06      1.29 o
  -3   8   5       43.28       48.05      7.47 o
  -2   8   5       13.69       10.86      0.82 o
  -1   8   5       63.07       58.91      1.42 o
   0   8   5       50.83       54.72      1.14 o
   1   8   5      101.81      106.20      1.56 o
   2   8   5       51.32       45.54      1.55 o
   3   8   5       96.17       94.65      6.47 o
   4   8   5        0.04        0.09      1.10 o
  -3   9   5       42.26       40.54      6.30 o
  -2   9   5       22.95       22.54      1.98 o
  -1   9   5       55.70       57.65      1.54 o
   0   9   5      140.36      141.28      1.95 o
   1   9   5      552.26      527.03      5.23 o
   2   9   5       27.21       27.19      1.49 o
   3   9   5       52.38       53.65      2.03 o
  -3  10   5       27.31       24.88      2.02 o
  -2  10   5       14.72       16.00      1.32 o
  -1  10   5        8.58        8.45      2.57 o
   0  10   5       58.19       54.88      1.48 o
   1  10   5       52.16       48.10      2.71 o
   2  10   5       28.10       31.30      1.34 o
   3  10   5       24.12       22.65      1.93 o
  -2  11   5        8.84        9.38      2.45 o
  -1  11   5        4.86        3.96      1.03 o
   0  11   5       50.80       46.93      1.44 o
   1  11   5        5.86        6.54      0.84 o
   2  11   5       44.55       42.52      1.68 o
  -1  12   5       25.40       25.23      2.81 o
   0  12   5       88.92       82.09      1.81 o
   1  12   5        1.17        1.07      0.75 o
  -5   0   6        5.97        6.20      1.47 o
  -4   0   6       26.79       25.01      1.18 o
  -3   0   6      120.92      124.70      1.70 o
  -2   0   6      236.48      236.86      2.27 o
  -1   0   6      152.21      152.66      1.78 o
   0   0   6       25.67       29.38      0.85 o
   1   0   6        6.73        3.76      0.52 o
   2   0   6       34.88       31.41      1.06 o
   3   0   6      487.93      495.88      5.32 o
   4   0   6       89.32       94.12      2.76 o
   5   0   6        6.00        5.97      1.87 o
  -5   1   6       46.69       50.49      1.47 o
  -4   1   6        7.91        6.95      0.76 o
  -3   1   6      338.04      333.17      2.29 o
  -2   1   6       74.99       72.29      0.85 o
  -1   1   6      245.21      224.69      1.67 o
   0   1   6       11.80       12.56      0.46 o
   1   1   6       88.76       94.90      1.06 o
   2   1   6       80.11       86.61      1.13 o
   3   1   6        4.62        5.45      0.56 o
   4   1   6      104.71      103.28      2.00 o
   5   1   6       14.43       12.47      1.99 o
  -5   2   6       32.43       32.13      1.90 o
  -4   2   6       20.08       21.07      3.12 o
  -3   2   6      183.02      179.03      1.78 o
  -2   2   6       77.06       73.03      0.93 o
  -1   2   6      199.84      208.79      1.50 o
   0   2   6      117.95      118.51      1.45 o
   1   2   6       92.65       95.64      1.12 o
   2   2   6       16.09       15.86      0.66 o
   3   2   6       87.49       86.91      2.07 o
   4   2   6      115.26      118.39      3.37 o
   5   2   6       11.32       12.18      1.14 o
  -5   3   6       17.27       16.88      1.35 o
  -4   3   6       90.20       86.63      1.65 o
  -3   3   6       76.46       76.54      1.34 o
  -2   3   6       40.08       35.82      0.71 o
  -1   3   6      255.10      262.80      2.40 o
   0   3   6       90.41       90.15      0.93 o
   1   3   6      321.19      355.45      2.48 o
   2   3   6      223.21      209.73      1.80 o
   3   3   6       35.08       34.52      0.91 o
   4   3   6       14.64       14.90      0.92 o
   5   3   6       20.35       20.90      1.82 o
  -5   4   6       25.56       28.75      1.55 o
  -4   4   6       65.09       65.43      2.85 o
  -3   4   6       12.76       13.53      0.78 o
  -2   4   6      120.36      122.72      1.60 o
  -1   4   6       12.49       15.01      0.49 o
   0   4   6      392.76      388.44      3.44 o
   1   4   6      136.48      143.16      1.38 o
   2   4   6      448.15      435.88      2.88 o
   3   4   6       56.16       55.08      1.29 o
   4   4   6      110.78      118.05      2.11 o
   5   4   6       40.70       46.65      3.04 o
  -4   5   6       24.33       27.32      2.53 o
  -3   5   6        2.83        2.55      0.62 o
  -2   5   6       16.26       20.94      0.75 o
  -1   5   6       11.23       12.52      0.49 o
   0   5   6      157.89      150.72      1.39 o
   1   5   6      161.19      161.74      1.51 o
   2   5   6       19.74       20.91      1.47 o
   3   5   6        4.12        5.17      0.67 o
   4   5   6        5.94        2.68      1.28 o
  -4   6   6       20.28       19.93      1.08 o
  -3   6   6       27.79       26.90      1.03 o
  -2   6   6       30.12       26.66      0.95 o
  -1   6   6       27.44       29.86      0.68 o
   0   6   6      534.37      553.76      7.01 o
   1   6   6      153.50      160.76      1.50 o
   2   6   6       59.68       55.23      1.10 o
   3   6   6      140.10      122.82      2.29 o
   4   6   6       10.34       14.43      3.15 o
  -4   7   6       49.36       50.42      1.84 o
  -3   7   6       17.46       16.31      1.55 o
  -2   7   6       51.77       53.01      1.66 o
  -1   7   6       52.85       57.40      1.33 o
   0   7   6      401.02      406.02      5.60 o
   1   7   6      331.53      325.11      2.88 o
   2   7   6       16.79       12.69      0.76 o
   3   7   6       26.33       22.71      1.80 o
   4   7   6        6.27        8.32      1.72 o
  -4   8   6       51.04       44.53      2.44 o
  -3   8   6       57.06       61.01      1.86 o
  -2   8   6        1.12        1.26      0.68 o
  -1   8   6       99.16       92.86      1.76 o
   0   8   6      136.23      130.18      1.57 o
   1   8   6       86.37       89.93      3.43 o
   2   8   6      120.13      112.07      1.80 o
   3   8   6        7.71        7.90      1.07 o
   4   8   6       12.16       14.56      1.62 o
  -3   9   6        4.71        5.53      1.18 o
  -2   9   6      159.25      151.20      2.84 o
  -1   9   6      118.40      109.09      2.38 o
   0   9   6       38.59       40.83      1.16 o
   1   9   6       52.39       52.50      1.33 o
   2   9   6       37.24       32.84      4.44 o
   3   9   6       63.38       62.26      3.00 o
  -3  10   6       13.74       12.70      2.01 o
  -2  10   6        3.91        1.51      1.03 o
  -1  10   6       37.06       36.41      4.15 o
   0  10   6       68.96       67.65      1.66 o
   1  10   6        2.64        2.52      0.73 o
   2  10   6        6.71        4.99      0.95 o
   3  10   6       26.35       26.23      1.57 o
  -2  11   6       23.34       24.57      1.63 o
  -1  11   6       63.84       66.43      2.15 o
   0  11   6       81.34       77.29      1.79 o
   1  11   6        3.93        3.43      0.83 o
   2  11   6       22.50       21.21      1.39 o
  -1  12   6        1.06        1.23      1.24 o
   0  12   6       13.10       13.42      1.03 o
   1  12   6       64.09       62.43      4.47 o
  -5   0   7        3.52        2.52      1.43 o
  -4   0   7        0.43        0.50      0.74 o
  -3   0   7       83.50       79.51      1.50 o
  -2   0   7       12.29       11.29      0.68 o
  -1   0   7      186.07      189.09      2.35 o
   0   0   7      861.58      876.18      6.64 o
   1   0   7      500.27      524.62      4.67 o
   2   0   7      147.38      146.14      2.37 o
   3   0   7       94.25       97.24      2.05 o
   4   0   7      131.61      134.43      3.05 o
   5   0   7        0.34        0.84      1.77 o
  -5   1   7        1.20        2.05      0.84 o
  -4   1   7       24.49       24.99      1.75 o
  -3   1   7      212.04      212.04      2.56 o
  -2   1   7      133.19      131.04      1.24 o
  -1   1   7      439.70      429.47      2.95 o
   0   1   7      471.92      482.96      3.17 o
   1   1   7       32.21       39.45      0.79 o
   2   1   7       70.83       78.69      1.15 o
   3   1   7      577.89      570.30      4.30 o
   4   1   7       18.43       19.19      1.16 o
   5   1   7       19.13       22.37      1.64 o
  -5   2   7       41.97       43.77      1.70 o
  -4   2   7       85.19       83.80      1.60 o
  -3   2   7      188.86      186.61      2.17 o
  -2   2   7       42.64       41.87      1.62 o
  -1   2   7      214.47      210.25      1.65 o
   0   2   7      209.45      217.00      1.85 o
   1   2   7       75.06       74.50      1.06 o
   2   2   7      240.97      228.47      1.95 o
   3   2   7        6.50        5.59      0.59 o
   4   2   7       15.46       16.63      1.13 o
   5   2   7       26.54       27.90      2.59 o
  -4   3   7        0.66        0.85      0.70 o
  -3   3   7      141.37      140.38      1.94 o
  -2   3   7       84.03       88.01      1.12 o
  -1   3   7        6.95        9.22      0.43 o
   0   3   7      116.23      107.69      1.23 o
   1   3   7       42.53       40.93      0.86 o
   2   3   7       47.30       51.37      0.97 o
   3   3   7      254.12      242.10      2.38 o
   4   3   7       55.30       56.49      1.53 o
  -4   4   7       27.65       28.60      1.76 o
  -3   4   7      122.01      118.92      1.92 o
  -2   4   7       17.89       17.63      0.95 o
  -1   4   7        8.93        9.57      1.14 o
   0   4   7      102.29       99.73      2.54 o
   1   4   7        0.71        0.82      0.41 o
   2   4   7       14.96       15.43      0.66 o
   3   4   7       36.01       34.99      1.41 o
   4   4   7       63.72       67.52      1.59 o
  -4   5   7       51.68       54.75      2.02 o
  -3   5   7       21.51       22.08      1.02 o
  -2   5   7        7.72        7.35      0.73 o
  -1   5   7        6.49        6.79      0.51 o
   0   5   7       15.78       16.23      0.62 o
   1   5   7       46.04       47.70      0.97 o
   2   5   7       44.39       44.46      1.77 o
   3   5   7       28.92       23.56      1.00 o
   4   5   7        1.77        3.43      1.22 o
  -4   6   7       32.33       31.02      1.30 o
  -3   6   7       52.63       51.88      1.40 o
  -2   6   7       21.43       18.85      0.90 o
  -1   6   7       10.60       11.80      0.58 o
   0   6   7        4.96        5.28      0.51 o
   1   6   7      286.61      275.34      5.51 o
   2   6   7      248.31      231.82      2.36 o
   3   6   7        0.81        0.80      0.61 o
   4   6   7        7.15        5.64      1.37 o
  -4   7   7      190.17      195.86      4.12 o
  -3   7   7       55.58       52.78      1.68 o
  -2   7   7        6.18        2.97      0.69 o
  -1   7   7       15.94       13.63      0.69 o
   0   7   7      136.95      136.55      4.50 o
   1   7   7      429.97      423.60      4.77 o
   2   7   7       70.65       72.81      1.52 o
   3   7   7        7.68        7.83      1.02 o
   4   7   7       12.82       12.41      1.56 o
  -3   8   7       77.87       78.71      2.17 o
  -2   8   7      102.67       97.26      7.72 o
  -1   8   7       50.49       49.08      1.22 o
   0   8   7      383.66      374.76      3.22 o
   1   8   7        9.22        9.49      1.41 o
   2   8   7      132.10      127.37      3.47 o
   3   8   7       30.21       29.63      1.45 o
  -3   9   7        2.62        3.24      1.92 o
  -2   9   7        0.21        0.79      0.87 o
  -1   9   7       35.08       40.70      1.45 o
   0   9   7      157.46      158.75      2.33 o
   1   9   7        6.71        7.36      0.83 o
   2   9   7      137.67      137.92      2.07 o
   3   9   7        6.79        6.52      1.10 o
  -2  10   7       44.82       47.04      1.86 o
  -1  10   7        5.13        2.84      0.96 o
   0  10   7       26.79       28.27      1.22 o
   1  10   7       84.08       81.95      1.90 o
   2  10   7        1.50        0.96      0.95 o
  -2  11   7       50.88       54.45      2.24 o
  -1  11   7       14.82       17.87      1.45 o
   0  11   7        6.51        7.95      0.93 o
   1  11   7       19.74       15.73      1.22 o
   2  11   7       12.35       12.09      1.28 o
   0  12   7       17.93       23.23      1.86 o
  -4   0   8        0.04        0.70      0.81 o
  -3   0   8       58.51       54.66      1.36 o
  -2   0   8        0.03        0.63      0.55 o
  -1   0   8       20.50       24.12      1.01 o
   0   0   8       58.56       63.34      1.30 o
   1   0   8        0.30        0.51      0.57 o
   2   0   8      266.82      259.77      3.22 o
   3   0   8        3.93        4.73      1.01 o
   4   0   8       29.25       29.96      1.76 o
  -4   1   8      105.79      104.51      1.86 o
  -3   1   8      116.03      118.04      1.49 o
  -2   1   8       99.79      100.43      2.60 o
  -1   1   8      208.63      201.67      1.82 o
   0   1   8      161.94      161.08      1.56 o
   1   1   8       55.67       56.08      0.95 o
   2   1   8      156.31      159.44      1.71 o
   3   1   8       26.82       27.43      1.02 o
   4   1   8        3.82        2.99      1.05 o
  -4   2   8       10.61       10.22      0.98 o
  -3   2   8      220.22      219.70      5.70 o
  -2   2   8       71.22       72.07      1.37 o
  -1   2   8        7.96        7.11      0.50 o
   0   2   8       18.07       18.86      0.66 o
   1   2   8       78.27       74.78      1.11 o
   2   2   8       19.15       18.91      0.76 o
   3   2   8      185.22      175.34      2.22 o
   4   2   8       24.54       29.22      1.31 o
  -4   3   8       63.86       59.94      4.08 o
  -3   3   8       57.26       55.17      1.87 o
  -2   3   8      113.64      108.90      2.29 o
  -1   3   8       24.46       25.73      0.72 o
   0   3   8       92.50       83.30      1.10 o
   1   3   8       62.42       62.48      1.33 o
   2   3   8      213.61      207.80      2.67 o
   3   3   8       24.52       24.95      0.97 o
   4   3   8       11.67       13.89      1.10 o
  -4   4   8       12.87       13.93      1.07 o
  -3   4   8       50.28       49.82      1.39 o
  -2   4   8       19.11       17.87      0.73 o
  -1   4   8      149.12      153.36      1.45 o
   0   4   8      254.09      252.00      2.09 o
   1   4   8      271.59      262.90      2.19 o
   2   4   8       67.56       65.81      1.52 o
   3   4   8      120.86      116.93      4.20 o
   4   4   8        9.94        7.94      1.29 o
  -4   5   8       36.53       36.75      2.27 o
  -3   5   8        1.75        0.81      0.68 o
  -2   5   8       44.18       37.54      1.16 o
  -1   5   8      127.94      130.48      1.48 o
   0   5   8      403.59      403.19      2.83 o
   1   5   8      207.48      218.60      4.53 o
   2   5   8       39.43       39.00      1.71 o
   3   5   8       16.33       11.42      0.86 o
   4   5   8       48.76       53.52      2.84 o
  -4   6   8        4.69        5.29      0.91 o
  -3   6   8        3.26        3.33      2.03 o
  -2   6   8       11.84       14.08      0.89 o
  -1   6   8      119.56      117.87      1.63 o
   0   6   8        0.20        1.02      0.48 o
   1   6   8      104.08      105.55      1.50 o
   2   6   8      107.62       97.77      1.90 o
   3   6   8       45.72       42.09      1.26 o
   4   6   8       62.13       64.12      2.04 o
  -3   7   8       22.99       24.51      1.33 o
  -2   7   8       26.10       27.90      1.12 o
  -1   7   8       42.09       40.04      1.33 o
   0   7   8      217.94      216.65      2.10 o
   1   7   8       50.56       51.63      1.19 o
   2   7   8        7.84        8.22      1.22 o
   3   7   8        6.22        6.67      0.82 o
  -3   8   8       22.35       22.69      1.46 o
  -2   8   8       17.45       14.16      1.77 o
  -1   8   8       85.33       84.08      1.79 o
   0   8   8       31.68       30.89      1.09 o
   1   8   8        1.70        2.57      0.74 o
   2   8   8        6.21        5.81      0.90 o
   3   8   8       30.53       35.81      1.59 o
  -3   9   8        4.51        4.45      1.18 o
  -2   9   8       16.57       15.95      1.33 o
  -1   9   8       25.40       22.70      1.25 o
   0   9   8       11.91       11.69      1.73 o
   1   9   8       77.56       74.70      1.88 o
   2   9   8       55.76       59.08      1.52 o
  -2  10   8       13.37       11.23      1.65 o
  -1  10   8       13.33       11.57      2.16 o
   0  10   8       21.80       21.53      1.29 o
   1  10   8       79.93       82.04      3.09 o
   2  10   8       22.17       21.14      1.12 o
  -1  11   8       42.35       41.48      1.94 o
   0  11   8       46.21       51.31      1.84 o
   1  11   8       10.71       12.02      1.23 o
  -4   0   9       11.20       10.66      1.28 o
  -3   0   9        0.48        0.23      0.68 o
  -2   0   9        1.05        1.76      0.67 o
  -1   0   9        0.40        0.78      0.65 o
   0   0   9       63.85       74.76      1.66 o
   1   0   9       43.80       42.50      1.30 o
   2   0   9       43.68       42.46      1.53 o
   3   0   9        0.54        0.43      0.91 o
   4   0   9       21.97       20.68      1.68 o
  -4   1   9       17.26       16.15      0.90 o
  -3   1   9       25.00       24.68      0.86 o
  -2   1   9       30.64       31.67      1.11 o
  -1   1   9      134.26      137.02      1.54 o
   0   1   9        9.08        9.88      0.58 o
   1   1   9       23.92       23.54      0.73 o
   2   1   9      119.90      119.19      3.12 o
   3   1   9       13.06       12.16      1.14 o
   4   1   9       65.54       69.19      1.99 o
  -4   2   9        3.47        3.57      0.89 o
  -3   2   9       60.93       61.50      1.21 o
  -2   2   9       20.35       19.80      0.71 o
  -1   2   9      303.60      304.42      2.40 o
   0   2   9        1.80        1.45      0.44 o
   1   2   9      266.45      258.35      2.60 o
   2   2   9      106.81      105.62      1.65 o
   3   2   9       79.61       72.17      1.54 o
   4   2   9        8.00        9.80      1.09 o
  -4   3   9       94.70       95.87      2.16 o
  -3   3   9        4.38        5.41      0.66 o
  -2   3   9       10.56       10.70      0.74 o
  -1   3   9       81.13       79.75      1.89 o
   0   3   9      105.73      108.34      1.36 o
   1   3   9       51.74       49.58      2.71 o
   2   3   9      295.54      274.23      6.72 o
   3   3   9       12.78       13.14      0.95 o
   4   3   9       58.86       59.86      2.06 o
  -4   4   9      122.51      121.53      2.24 o
  -3   4   9        7.89        8.95      0.85 o
  -2   4   9       54.24       50.02      1.32 o
  -1   4   9       34.62       37.68      1.25 o
   0   4   9      266.16      260.08      2.30 o
   1   4   9      161.53      159.70      1.83 o
   2   4   9      110.24      110.23      1.62 o
   3   4   9       14.12       11.93      2.84 o
   4   4   9        6.54        6.32      1.05 o
  -4   5   9       89.99       92.49      2.70 o
  -3   5   9      156.62      154.25      2.43 o
  -2   5   9       16.69       19.68      0.77 o
  -1   5   9       20.19       21.60      0.74 o
   0   5   9      251.98      252.61      2.40 o
   1   5   9      209.19      202.72      2.19 o
   2   5   9       29.44       30.03      1.03 o
   3   5   9       22.70       19.58      1.46 o
   4   5   9       29.00       28.91      1.41 o
  -3   6   9        2.45        3.07      0.93 o
  -2   6   9       52.83       45.64      1.36 o
  -1   6   9      127.85      132.82      2.37 o
   0   6   9      258.50      252.77      2.46 o
   1   6   9       87.92       86.16      1.50 o
   2   6   9        2.82        2.69      0.74 o
   3   6   9       21.78       23.60      1.32 o
  -3   7   9        2.77        1.81      0.94 o
  -2   7   9       39.18       39.52      1.99 o
  -1   7   9        6.84        6.53      0.71 o
   0   7   9        5.24        5.72      0.71 o
   1   7   9      119.53      119.45      2.81 o
   2   7   9        3.56        2.95      0.85 o
   3   7   9       11.28        9.93      1.00 o
  -3   8   9        3.41        2.14      1.04 o
  -2   8   9       33.92       33.84      1.35 o
  -1   8   9      103.76      100.80      1.67 o
   0   8   9        1.67        1.71      0.69 o
   1   8   9       67.77       64.23      1.54 o
   2   8   9       57.43       61.02      1.71 o
   3   8   9       13.59       14.78      1.04 o
  -2   9   9        9.74       12.28      3.05 o
  -1   9   9        1.29        2.15      0.84 o
   0   9   9       12.64       10.81      1.04 o
   1   9   9        8.30        8.90      1.02 o
   2   9   9       23.50       27.34      1.42 o
  -1  10   9       22.35       21.90      1.49 o
   0  10   9       37.66       36.23      1.87 o
   1  10   9       34.06       37.13      1.78 o
  -4   0  10       56.18       60.92      2.29 o
  -3   0  10        0.04        0.15      0.96 o
  -2   0  10      354.97      353.54      4.25 o
  -1   0  10       60.76       62.02      1.91 o
   0   0  10        0.76        0.77      0.78 o
   1   0  10      133.20      118.23      2.36 o
   2   0  10      139.79      133.62      2.61 o
   3   0  10       18.61       16.33      1.37 o
   4   0  10       39.47       38.79      2.13 o
  -4   1  10       12.66       14.16      0.92 o
  -3   1  10       18.07       20.17      0.91 o
  -2   1  10      100.99       99.53      1.95 o
  -1   1  10       80.92       82.62      1.33 o
   0   1  10       29.24       28.61      1.17 o
   1   1  10       12.81       11.93      1.42 o
   2   1  10      128.36      119.78      1.83 o
   3   1  10       41.08       39.02      1.31 o
   4   1  10       11.20       14.98      1.31 o
  -4   2  10        1.93        1.36      0.89 o
  -3   2  10       38.86       40.52      1.08 o
  -2   2  10        3.16        3.21      0.59 o
  -1   2  10      118.43      118.00      2.04 o
   0   2  10      124.72      123.30      2.10 o
   1   2  10      152.69      154.36      5.22 o
   2   2  10      176.18      169.76      2.21 o
   3   2  10       42.38       45.17      1.35 o
   4   2  10        2.09        1.43      1.06 o
  -4   3  10       94.21       98.93      2.25 o
  -3   3  10        9.69        8.96      0.70 o
  -2   3  10       54.94       54.66      1.28 o
  -1   3  10       27.54       24.73      1.49 o
   0   3  10        7.24        6.65      0.74 o
   1   3  10      312.57      308.92      2.91 o
   2   3  10       71.05       68.57      2.07 o
   3   3  10       14.80       14.18      1.02 o
   4   3  10       45.74       52.69      1.78 o
  -3   4  10       40.13       37.39      1.37 o
  -2   4  10       83.80       86.92      1.55 o
  -1   4  10      121.56      117.24      1.55 o
   0   4  10      221.71      215.17      2.29 o
   1   4  10       34.38       33.87      1.06 o
   2   4  10       48.44       42.56      1.14 o
   3   4  10        1.84        1.70      0.88 o
  -3   5  10       22.92       23.81      1.22 o
  -2   5  10       97.63       94.77      2.42 o
  -1   5  10       34.10       32.90      1.91 o
   0   5  10       83.45       81.95      1.43 o
   1   5  10       56.32       53.46      1.97 o
   2   5  10       38.74       37.85      1.29 o
   3   5  10        4.42        3.86      1.04 o
  -3   6  10       26.81       29.85      1.46 o
  -2   6  10       24.91       23.67      2.67 o
  -1   6  10       75.68       76.96      1.44 o
   0   6  10       10.61       13.12      0.83 o
   1   6  10       64.04       60.68      2.55 o
   2   6  10       17.82       17.65      1.04 o
   3   6  10       39.02       40.43      2.03 o
  -3   7  10       21.28       18.90      1.36 o
  -2   7  10       57.14       57.87      1.79 o
  -1   7  10       73.03       69.91      3.21 o
   0   7  10       64.81       61.44      1.43 o
   1   7  10        7.75        6.86      0.80 o
   2   7  10        1.49        0.09      0.79 o
   3   7  10       19.09       20.36      1.47 o
  -2   8  10       16.28       16.49      1.28 o
  -1   8  10       36.41       35.43      1.19 o
   0   8  10        1.50        1.45      0.79 o
   1   8  10       10.25        8.24      1.12 o
   2   8  10        7.61        7.60      1.09 o
  -1   9  10        8.62        7.91      1.04 o
   0   9  10       67.59       74.46      1.97 o
   1   9  10      101.30      106.52      2.58 o
   0  10  10       48.10       48.38      2.02 o
  -3   0  11       32.68       35.46      1.85 o
  -2   0  11       32.15       31.69      1.38 o
  -1   0  11       56.32       59.09      1.93 o
   0   0  11        0.63        1.57      0.85 o
   1   0  11      124.46      121.82      2.52 o
   2   0  11        4.95        2.66      1.07 o
   3   0  11       22.67       24.16      1.65 o
  -3   1  11       24.23       24.78      1.08 o
  -2   1  11       11.77       11.00      0.80 o
  -1   1  11        0.81        1.06      0.59 o
   0   1  11       23.12       24.08      0.93 o
   1   1  11       16.96       16.27      1.21 o
   2   1  11       35.70       30.02      1.20 o
   3   1  11       44.91       48.21      1.46 o
  -3   2  11       23.99       23.83      1.08 o
  -2   2  11       58.39       56.58      1.33 o
  -1   2  11       65.07       67.50      1.34 o
   0   2  11      201.15      198.55      2.49 o
   1   2  11      244.42      250.28      2.64 o
   2   2  11        8.44        8.50      0.93 o
   3   2  11       50.79       53.49      1.59 o
  -3   3  11       22.93       25.41      1.00 o
  -2   3  11        7.93        8.38      2.33 o
  -1   3  11       22.82       24.30      0.91 o
   0   3  11       28.87       27.98      0.97 o
   1   3  11       88.11       82.72      4.84 o
   2   3  11       38.59       35.21      1.19 o
   3   3  11       20.15       20.03      1.17 o
  -3   4  11        1.92        1.13      0.80 o
  -2   4  11       36.70       35.86      1.20 o
  -1   4  11       47.34       49.59      1.24 o
   0   4  11        7.64        7.01      0.71 o
   1   4  11       57.06       59.78      1.40 o
   2   4  11       27.62       28.42      1.16 o
   3   4  11        5.51        3.71      1.07 o
  -3   5  11        4.28        4.54      0.95 o
  -2   5  11       38.92       42.82      1.23 o
  -1   5  11       93.41       93.67      3.63 o
   0   5  11       28.41       29.13      1.25 o
   1   5  11       14.48       13.56      1.30 o
   2   5  11        4.21        3.22      0.84 o
   3   5  11        1.24        0.59      1.00 o
  -2   6  11       22.69       25.18      1.08 o
  -1   6  11       49.02       51.07      1.49 o
   0   6  11       89.22       88.19      1.71 o
   1   6  11       56.41       59.95      2.07 o
   2   6  11       14.99       17.29      3.02 o
  -2   7  11        8.09        7.57      1.10 o
  -1   7  11        4.67        4.91      0.83 o
   0   7  11       85.45       88.15      1.88 o
   1   7  11       38.28       38.23      1.44 o
   2   7  11       25.43       26.40      1.39 o
  -1   8  11       17.87       19.18      1.12 o
   0   8  11      201.45      203.67      3.04 o
   1   8  11        9.87       11.50      1.69 o
   0   9  11        3.78        1.31      0.98 o
  -3   0  12       53.04       49.00      2.23 o
  -2   0  12        3.76        4.88      1.07 o
  -1   0  12       11.97       11.40      1.24 o
   0   0  12        1.32        1.77      1.02 o
   1   0  12       46.02       49.24      1.85 o
   2   0  12       30.71       33.88      1.81 o
   3   0  12      104.97      118.49      3.09 o
  -3   1  12        8.62       10.50      1.01 o
  -2   1  12      196.03      198.83      2.38 o
  -1   1  12       47.03       46.98      1.25 o
   0   1  12       16.30       16.43      0.92 o
   1   1  12      335.44      316.98      3.19 o
   2   1  12        4.10        3.59      0.83 o
   3   1  12       78.41       86.88      2.10 o
  -3   2  12       86.07       89.54      1.86 o
  -2   2  12       39.25       37.02      1.29 o
  -1   2  12        9.04        8.34      1.28 o
   0   2  12       85.09       85.21      1.73 o
   1   2  12       68.89       74.37      1.66 o
   2   2  12       35.80       36.14      1.56 o
   3   2  12        2.56        2.26      0.94 o
  -3   3  12        6.94        7.62      0.89 o
  -2   3  12       16.02       14.18      1.00 o
  -1   3  12       60.20       58.91      1.45 o
   0   3  12        6.90        7.91      0.78 o
   1   3  12       75.47       72.14      3.91 o
   2   3  12       50.44       53.38      1.51 o
   3   3  12       22.45       24.37      1.54 o
  -2   4  12       75.21       77.07      1.75 o
  -1   4  12       21.74       20.66      1.01 o
   0   4  12       36.15       35.24      1.18 o
   1   4  12        1.06        0.92      0.69 o
   2   4  12        0.17        1.38      0.83 o
  -2   5  12       49.84       50.88      1.51 o
  -1   5  12       20.84       18.76      1.15 o
   0   5  12        2.30        1.16      1.02 o
   1   5  12       48.51       47.28      2.27 o
   2   5  12        4.42        7.64      1.00 o
  -2   6  12       25.28       23.31      1.08 o
  -1   6  12       14.07       14.08      1.05 o
   0   6  12       36.27       36.80      2.66 o
   1   6  12        1.36        1.17      0.78 o
   2   6  12        2.40        2.71      1.01 o
  -1   7  12       14.37       16.88      2.14 o
   0   7  12       42.36       41.63      1.58 o
   1   7  12       39.59       42.76      1.59 o
  -2   0  13        3.36        3.98      1.11 o
  -1   0  13        4.89        2.98      1.08 o
   0   0  13       27.60       23.42      1.61 o
   1   0  13        6.65        7.18      1.29 o
   2   0  13       45.18       41.03      2.08 o
  -2   1  13        9.56       10.16      0.96 o
  -1   1  13       10.41       11.06      0.87 o
   0   1  13       63.40       60.91      1.56 o
   1   1  13       40.02       37.11      1.54 o
   2   1  13       11.37       14.44      1.09 o
  -2   2  13        0.16        0.37      0.78 o
  -1   2  13       25.97       24.83      1.12 o
   0   2  13       45.92       47.27      1.35 o
   1   2  13       23.74       20.97      1.46 o
   2   2  13       10.55        8.48      1.12 o
  -2   3  13        7.21        8.53      0.96 o
  -1   3  13       57.54       61.78      1.57 o
   0   3  13       19.73       20.86      1.09 o
   1   3  13       46.16       46.80      3.19 o
   2   3  13        2.54        2.51      0.92 o
  -2   4  13       13.62       11.47      2.65 o
  -1   4  13        1.26        0.98      0.79 o
   0   4  13      129.97      130.04      2.18 o
   1   4  13       31.88       34.66      1.91 o
   2   4  13       35.13       33.60      1.53 o
  -1   5  13       15.83       16.13      1.18 o
   0   5  13       41.93       48.43      1.48 o
   1   5  13       73.95       82.20      1.87 o
  -1   6  13       11.43       11.52      1.26 o
   0   6  13       30.13       35.28      2.39 o
  -1   0  14       26.32       25.08      1.73 o
   0   0  14       31.87       29.34      1.81 o
   1   0  14       13.86       19.09      1.85 o
  -1   1  14        3.13        2.63      0.88 o
   0   1  14       84.44       89.09      3.51 o
   1   1  14        8.18        9.83      1.13 o
  -1   2  14        2.52        2.76      0.84 o
   0   2  14       31.59       31.70      1.89 o
   1   2  14       16.65       16.41      1.19 o
  -1   3  14       18.39       17.43      1.20 o
   0   3  14        7.60        7.59      1.49 o
   1   3  14       30.61       29.26      2.27 o
   0   4  14       81.60       82.09      2.81 o
 
